# Supplementary material for: The NAD+ Responsive Transcription Factor ERM-BP Functions Downstream of Cellular Aggregation and Is an Early Regulator of Development and Heat Shock Response in Entamoeba
Source: Front Cell Infect Microbiol. 2020 Jul 17;10:363. doi: 10.3389/fcimb.2020.00363 (PMC7379229; doi:10.3389/fcimb.2020.00363)
Supplement: Supplementary file 4 [file Table_1.xlsx]

## Sheet: Sheet2
List of primers for cloning into pEi-CK-myc vector
Gene ID	Primer Sequence	Restriction sites
EIN_083100-WT S:	5' atgcctaggATGAACAATATCACTAAAATCTG 3'	AvrII
EIN_083100-WT AS:	5' atgccgcggTCATAAATTAGTGACTTTGTCA 3'	SacII
Supplementary Table 1: Primers for Site directed Mutagenesis
Gene ID	Primer Sequence	Name of Mutants
EIN_083100_C198A S:	5' tttgactggtgttgtcactgggataGCtgtacttcacacg 3'	ERM-BP-C198A
EIN_083100_C198A AS:	5' cgtgtgaagtacaGCtatcccagtgacaacaccagtcaaa 3'
EIN_083100_D12A S:	5' aatctgtgttttggtcgCttggagtcaggcgtttg 3'	ERM-BP-D12A
EIN_083100_D12A AS:	5' caaacgcctgactccaaGcgaccaaaacacagatt 3'
EIN_083100_K150A S:	5' ccaagagactataactatgagtatatcattagttgtGCacactttttcaatgggact 3'	ERM-BP-K150A
EIN_083100_K150A AS:	5' agtcccattgaaaaagtgtGCacaactaatgatatactcatagttatagtctcttgg 3'
Primers for Gibson Assembly for ERM-BP-DBM
EIN_083100_5'_S	5' aatcggatctggttccgcgtggatccATGAAC 3'
EIN_083100_Int_AS	5' GCTCTTGTATTGCTGCTGCCAGAGCCGCAGCTGCATTTGTCTTG 3'
EIN_083100_Int_S	5' CAAGACAAATGCAgcTGCGgcTCTGgCAgcAgcAATACAAGAGC 3'
EIN_083100_3' AS	5' GTCAGTCACGATGCGGCCGCTCATAAATTAGTGACTTTGTCAATC 3'
Primers for RT-PCR
Gene ID	Primer Sequence	Length of products	Name of the genes
EHI_146360_RT_FP	5' GGAACTGCTTTACAACGAATTCC 3'	153bp	ERM-BP
EHI_146360_RT_RP	5' TCCAGCAGCAGTGTGAATAAC. 3'
EHI_199600_RT_FP	5' ACGTCATGCTGAATTTGCTG 3'	270bp	Loading control
EHI_199600_RT_RP	5' CCTTTAAGCCCAGCCTTTCT 3'
Oligos used in Electrophoretic Mobility Shift Assay (EMSA)
ERM sense:	5' acgtcagtTTCTCAACAAAATACcagt 3'
ERM anti-sense:	5' acgtactgGTATTTTGTTGAGAAactg 3'
List of primers for cloning into pKT-3M vector
Gene ID	Primer Sequence	Restriction sites
EHI_146360_S	5' atgacccgggATGACAAAAGTATGTATATTAATTG 3'	XmaI
EHI_146360_AS	5' atgactcgagtcaTCTATCAATACTCTAACTTTTTAG 3'	XhoI
